# Supplementary material for: SHAP-Based Feature Augmentation and Stacking Ensemble Learning for ECG-Based Serum Potassium Abnormality Prediction
Source: Bioengineering (Basel). 2026 Jul 16;13(7):816. doi: 10.3390/bioengineering13070816 (PMC13404188; doi:10.3390/bioengineering13070816)
Supplement: Supplementary file 1 [file bioengineering-13-00816-s001.zip]

Archive with 1 entries (1 files):
- bioengineering-4375042-supplementary.pdf
